# Supplementary material for: Unveiling a Listeria monocytogenes Outbreak in a Rabbit Farm: Clinical Manifestation, Antimicrobial Resistance, Genomic Insights and Environmental Investigation
Source: Microorganisms. 2024 Apr 12;12(4):785. doi: 10.3390/microorganisms12040785 (PMC11051769; doi:10.3390/microorganisms12040785)
Supplement: Supplementary file 1 [file microorganisms-12-00785-s001.zip]

Archive with 1 entries (1 files):
- microorganisms-2938937-supplementary.pdf
